# Supplementary material for: Effective Drug Concentration and Selectivity Depends on Fraction of Primitive Cells
Source: Int J Mol Sci. 2021 May 6;22(9):4931. doi: 10.3390/ijms22094931 (PMC8125035; doi:10.3390/ijms22094931)
Supplement: Supplementary file 1 [file ijms-22-04931-s001.zip]

Archive with 6 entries (5 files):
- supplementary/
- supplementary/Supplementary -final.pdf
- supplementary/Supplementary Video 1.mp4
- supplementary/Supplementary Video 2.mp4
- supplementary/Supplementary Video 3.avi
- supplementary/Supplementary Video 4.avi
